# Supplementary material for: Impact of antibiotic perturbation on fecal viral communities in mice
Source: G3 (Bethesda). 2022 Nov 22;13(1):jkac293. doi: 10.1093/g3journal/jkac293 (PMC9836353; doi:10.1093/g3journal/jkac293)
Supplement: jkac293_Supplementary_Data [file jkac293_supplementary_data.zip]

Archive with 5 entries (4 files):
- Suppl/
- Suppl/Supplemental_Tables_G3-2022-403621.xlsx
- Suppl/Supplemental_Figure_Legends_G3-2022-403621.docx
- Suppl/Supplemental_Figure_S1_G3-2022-403621.pdf
- Suppl/Supplemental_Figure_S2_G3-2022-403621.tif
