# Supplementary material for: Impact of antibiotic perturbation on fecal viral communities in mice
Source: G3 (Bethesda). 2022 Nov 22;13(1):jkac293. doi: 10.1093/g3journal/jkac293 (PMC9836353; doi:10.1093/g3journal/jkac293)
Supplement: jkac293_Supplementary_Data [file jkac293_supplementary_data.zip › Suppl/Supplemental_Tables_G3-2022-403621.xlsx]

## Sheet: Table S1
Table S1. Metadata of samples used in this study.
Nr.	Project Name	Host	Sample Type	Gender	Mouse ID	Genotype	Day	Room	Cage	Sample name	Location	treatment	Microbiome characterized
1	NOD2	mouse	feces	male	4	KO	day 0	17	A	4_KO_d0	Kiel, Germany	none	bacteriome
2	NOD2	mouse	feces	male	5	KO	day 0	17	A	5_KO_d0	Kiel, Germany	none	bacteriome & virome
3	NOD2	mouse	feces	male	6	KO	day 0	17	A	6_KO_d0	Kiel, Germany	none	bacteriome
4	NOD2	mouse	feces	male	7	KO	day 0	17	A	7_KO_d0	Kiel, Germany	none	bacteriome & virome
5	NOD2	mouse	feces	male	11	KO	day 0	17	B	11_KO_d0	Kiel, Germany	none	bacteriome
6	NOD2	mouse	feces	male	32	KO	day 0	17	C	32_KO_d0	Kiel, Germany	none	bacteriome & virome
7	NOD2	mouse	feces	male	35	KO	day 0	17	D	35_KO_d0	Kiel, Germany	none	bacteriome
8	NOD2	mouse	feces	male	36	KO	day 0	17	D	36_KO_d0	Kiel, Germany	none	bacteriome
9	NOD2	mouse	feces	male	37	KO	day 0	17	D	37_KO_d0	Kiel, Germany	none	bacteriome
10	NOD2	mouse	feces	male	38	KO	day 0	17	D	38_KO_d0	Kiel, Germany	none	bacteriome
11	NOD2	mouse	feces	male	70	KO	day 0	17	E	70_KO_d0	Kiel, Germany	none	bacteriome
12	NOD2	mouse	feces	male	24	WT	day 0	17	F	24_WT_d0	Kiel, Germany	none	bacteriome & virome
13	NOD2	mouse	feces	male	43	WT	day 0	17	G	43_WT_d0	Kiel, Germany	none	bacteriome
14	NOD2	mouse	feces	male	44	WT	day 0	17	G	44_WT_d0	Kiel, Germany	none	bacteriome
15	NOD2	mouse	feces	male	45	WT	day 0	17	G	45_WT_d0	Kiel, Germany	none	bacteriome & virome
16	NOD2	mouse	feces	male	46	WT	day 0	17	H	46_WT_d0	Kiel, Germany	none	bacteriome
17	NOD2	mouse	feces	male	47	WT	day 0	17	H	47_WT_d0	Kiel, Germany	none	bacteriome
18	NOD2	mouse	feces	male	51	WT	day 0	17	I	51_WT_d0	Kiel, Germany	none	bacteriome
19	NOD2	mouse	feces	male	52	WT	day 0	17	I	52_WT_d0	Kiel, Germany	none	bacteriome
20	NOD2	mouse	feces	male	53	WT	day 0	17	I	53_WT_d0	Kiel, Germany	none	bacteriome & virome
21	NOD2	mouse	feces	male	54	WT	day 0	17	I	54_WT_d0	Kiel, Germany	none	bacteriome
22	NOD2	mouse	feces	male	55	WT	day 0	17	J	55_WT_d0	Kiel, Germany	none	bacteriome
23	NOD2	mouse	feces	male	4	KO	day 2	17	A	4_KO_d2	Kiel, Germany	antibiotics	bacteriome
24	NOD2	mouse	feces	male	5	KO	day 2	17	A	5_KO_d2	Kiel, Germany	antibiotics	bacteriome
25	NOD2	mouse	feces	male	6	KO	day 2	17	A	6_KO_d2	Kiel, Germany	antibiotics	bacteriome
26	NOD2	mouse	feces	male	7	KO	day 2	17	A	7_KO_d2	Kiel, Germany	antibiotics	bacteriome
27	NOD2	mouse	feces	male	11	KO	day 2	17	B	11_KO_d2	Kiel, Germany	antibiotics	bacteriome
28	NOD2	mouse	feces	male	32	KO	day 2	17	C	32_KO_d2	Kiel, Germany	antibiotics	bacteriome
29	NOD2	mouse	feces	male	35	KO	day 2	17	D	35_KO_d2	Kiel, Germany	antibiotics	bacteriome
30	NOD2	mouse	feces	male	36	KO	day 2	17	D	36_KO_d2	Kiel, Germany	antibiotics	bacteriome
31	NOD2	mouse	feces	male	37	KO	day 2	17	D	37_KO_d2	Kiel, Germany	antibiotics	bacteriome
32	NOD2	mouse	feces	male	38	KO	day 2	17	D	38_KO_d2	Kiel, Germany	antibiotics	bacteriome
33	NOD2	mouse	feces	male	70	KO	day 2	17	E	70_KO_d2	Kiel, Germany	antibiotics	bacteriome
34	NOD2	mouse	feces	male	24	WT	day 2	17	F	24_WT_d2	Kiel, Germany	antibiotics	bacteriome
35	NOD2	mouse	feces	male	43	WT	day 2	17	G	43_WT_d2	Kiel, Germany	antibiotics	bacteriome
36	NOD2	mouse	feces	male	44	WT	day 2	17	G	44_WT_d2	Kiel, Germany	antibiotics	bacteriome
37	NOD2	mouse	feces	male	45	WT	day 2	17	G	45_Wt_d2	Kiel, Germany	antibiotics	bacteriome
38	NOD2	mouse	feces	male	46	WT	day 2	17	H	46_WT_d2	Kiel, Germany	antibiotics	bacteriome
39	NOD2	mouse	feces	male	47	WT	day 2	17	H	47_WT_d2	Kiel, Germany	antibiotics	bacteriome
40	NOD2	mouse	feces	male	51	WT	day 2	17	I	51_wT_d2	Kiel, Germany	antibiotics	bacteriome
41	NOD2	mouse	feces	male	52	WT	day 2	17	I	52_WT_d2	Kiel, Germany	antibiotics	bacteriome
42	NOD2	mouse	feces	male	53	WT	day 2	17	I	53_WT_d2	Kiel, Germany	antibiotics	bacteriome
43	NOD2	mouse	feces	male	54	WT	day 2	17	I	54_WT_d2	Kiel, Germany	antibiotics	bacteriome
44	NOD2	mouse	feces	male	55	WT	day 2	17	J	55_WT_d2	Kiel, Germany	antibiotics	bacteriome
45	NOD2	mouse	feces	male	4	KO	day 9	17	A	4_KO_d9	Kiel, Germany	antibiotics	bacteriome
46	NOD2	mouse	feces	male	5	KO	day 9	17	A	5_KO_d9	Kiel, Germany	antibiotics	bacteriome
47	NOD2	mouse	feces	male	6	KO	day 9	17	A	6_KO_d9	Kiel, Germany	antibiotics	bacteriome
48	NOD2	mouse	feces	male	7	KO	day 9	17	A	7_KO_d9	Kiel, Germany	antibiotics	bacteriome
49	NOD2	mouse	feces	male	11	KO	day 9	17	B	11_KO_d9	Kiel, Germany	antibiotics	bacteriome
50	NOD2	mouse	feces	male	32	KO	day 9	17	C	32_KO_d9	Kiel, Germany	antibiotics	bacteriome
51	NOD2	mouse	feces	male	35	KO	day 9	17	D	35_KO_d9	Kiel, Germany	antibiotics	bacteriome
52	NOD2	mouse	feces	male	36	KO	day 9	17	D	36_KO_d9	Kiel, Germany	antibiotics	bacteriome
53	NOD2	mouse	feces	male	37	KO	day 9	17	D	37_KO_d9	Kiel, Germany	antibiotics	bacteriome
54	NOD2	mouse	feces	male	38	KO	day 9	17	D	38_KO_d9	Kiel, Germany	antibiotics	bacteriome
55	NOD2	mouse	feces	male	70	KO	day 9	17	E	70_KO_d9	Kiel, Germany	antibiotics	bacteriome
56	NOD2	mouse	feces	male	24	WT	day 9	17	F	24_WT_d9	Kiel, Germany	antibiotics	bacteriome
57	NOD2	mouse	feces	male	43	WT	day 9	17	G	43_WT_d9	Kiel, Germany	antibiotics	bacteriome
58	NOD2	mouse	feces	male	44	WT	day 9	17	G	44_WT_d9	Kiel, Germany	antibiotics	bacteriome
59	NOD2	mouse	feces	male	45	WT	day 9	17	G	45_WT_d9	Kiel, Germany	antibiotics	bacteriome
60	NOD2	mouse	feces	male	46	WT	day 9	17	H	46_WT_d9	Kiel, Germany	antibiotics	bacteriome
61	NOD2	mouse	feces	male	47	WT	day 9	17	H	47_WT_d9	Kiel, Germany	antibiotics	bacteriome
62	NOD2	mouse	feces	male	51	WT	day 9	17	I	51_WT_d9	Kiel, Germany	antibiotics	bacteriome
63	NOD2	mouse	feces	male	52	WT	day 9	17	I	52_WT_d9	Kiel, Germany	antibiotics	bacteriome
64	NOD2	mouse	feces	male	53	WT	day 9	17	I	53_WT_d9	Kiel, Germany	antibiotics	bacteriome
65	NOD2	mouse	feces	male	54	WT	day 9	17	I	54_WT_d9	Kiel, Germany	antibiotics	bacteriome
66	NOD2	mouse	feces	male	55	WT	day 9	17	J	55_WT_d9	Kiel, Germany	antibiotics	bacteriome
67	NOD2	mouse	feces	male	4	KO	day 12	17	A	4_KO_d12	Kiel, Germany	antibiotics	bacteriome
68	NOD2	mouse	feces	male	5	KO	day 12	17	A	5_KO_d12	Kiel, Germany	antibiotics	bacteriome
69	NOD2	mouse	feces	male	6	KO	day 12	17	A	6_KO_d12	Kiel, Germany	antibiotics	bacteriome
70	NOD2	mouse	feces	male	7	KO	day 12	17	A	7_KO_d12	Kiel, Germany	antibiotics	bacteriome
71	NOD2	mouse	feces	male	11	KO	day 12	17	B	11_KO_d12	Kiel, Germany	antibiotics	bacteriome
72	NOD2	mouse	feces	male	32	KO	day 12	17	C	32_KO_d12	Kiel, Germany	antibiotics	bacteriome
73	NOD2	mouse	feces	male	35	KO	day 12	17	D	35_KO_d12	Kiel, Germany	antibiotics	bacteriome
74	NOD2	mouse	feces	male	36	KO	day 12	17	D	36_KO_d12	Kiel, Germany	antibiotics	bacteriome
75	NOD2	mouse	feces	male	37	KO	day 12	17	D	37_KO_d12	Kiel, Germany	antibiotics	bacteriome
76	NOD2	mouse	feces	male	38	KO	day 12	17	D	38_KO_d12	Kiel, Germany	antibiotics	bacteriome
77	NOD2	mouse	feces	male	24	WT	day 12	17	F	24_WT_d12	Kiel, Germany	antibiotics	bacteriome
78	NOD2	mouse	feces	male	43	WT	day 12	17	G	43_WT_d12	Kiel, Germany	antibiotics	bacteriome
79	NOD2	mouse	feces	male	44	WT	day 12	17	G	44_WT_d12	Kiel, Germany	antibiotics	bacteriome
80	NOD2	mouse	feces	male	45	WT	day 12	17	G	45_WT_d12	Kiel, Germany	antibiotics	bacteriome
81	NOD2	mouse	feces	male	46	WT	day 12	17	H	46_WT_d12	Kiel, Germany	antibiotics	bacteriome
82	NOD2	mouse	feces	male	47	WT	day 12	17	H	47_WT_d12	Kiel, Germany	antibiotics	bacteriome
83	NOD2	mouse	feces	male	51	WT	day 12	17	I	51_WT_d12	Kiel, Germany	antibiotics	bacteriome
84	NOD2	mouse	feces	male	52	WT	day 12	17	I	52_WT_d12	Kiel, Germany	antibiotics	bacteriome
85	NOD2	mouse	feces	male	53	WT	day 12	17	I	53_WT_d12	Kiel, Germany	antibiotics	bacteriome
86	NOD2	mouse	feces	male	54	WT	day 12	17	I	54_WT_d12	Kiel, Germany	antibiotics	bacteriome
87	NOD2	mouse	feces	male	55	WT	day 12	17	J	55_WT_d12	Kiel, Germany	antibiotics	bacteriome
88	NOD2	mouse	feces	male	4	KO	day 14	17	A	4_KO_d14	Kiel, Germany	antibiotics	bacteriome
89	NOD2	mouse	feces	male	5	KO	day 14	17	A	5_KO_d14	Kiel, Germany	antibiotics	bacteriome & virome
90	NOD2	mouse	feces	male	6	KO	day 14	17	A	6_KO_d14	Kiel, Germany	antibiotics	bacteriome
91	NOD2	mouse	feces	male	7	KO	day 14	17	A	7_KO_d14	Kiel, Germany	antibiotics	bacteriome & virome
92	NOD2	mouse	feces	male	11	KO	day 14	17	B	11_KO_d14	Kiel, Germany	antibiotics	bacteriome
93	NOD2	mouse	feces	male	32	KO	day 14	17	C	32_KO_d14	Kiel, Germany	antibiotics	bacteriome & virome
94	NOD2	mouse	feces	male	35	KO	day 14	17	D	35_KO_d14	Kiel, Germany	antibiotics	bacteriome
95	NOD2	mouse	feces	male	36	KO	day 14	17	D	36_KO_d14	Kiel, Germany	antibiotics	bacteriome
96	NOD2	mouse	feces	male	37	KO	day 14	17	D	37_KO_d14	Kiel, Germany	antibiotics	bacteriome
97	NOD2	mouse	feces	male	38	KO	day 14	17	D	38_KO_d14	Kiel, Germany	antibiotics	bacteriome
98	NOD2	mouse	feces	male	24	WT	day 14	17	F	24_WT_d14	Kiel, Germany	antibiotics	bacteriome & virome
99	NOD2	mouse	feces	male	43	WT	day 14	17	G	43_WT_d14	Kiel, Germany	antibiotics	bacteriome
100	NOD2	mouse	feces	male	44	WT	day 14	17	G	44_WT_d14	Kiel, Germany	antibiotics	bacteriome
101	NOD2	mouse	feces	male	45	WT	day 14	17	G	45_WT_d14	Kiel, Germany	antibiotics	bacteriome & virome
102	NOD2	mouse	feces	male	46	WT	day 14	17	H	46_WT_d14	Kiel, Germany	antibiotics	bacteriome
103	NOD2	mouse	feces	male	47	WT	day 14	17	H	47_WT_d14	Kiel, Germany	antibiotics	bacteriome
104	NOD2	mouse	feces	male	51	WT	day 14	17	I	51_WT_d14	Kiel, Germany	antibiotics	bacteriome
105	NOD2	mouse	feces	male	52	WT	day 14	17	I	52_WT_d14	Kiel, Germany	antibiotics	bacteriome
106	NOD2	mouse	feces	male	53	WT	day 14	17	I	53_WT_d14	Kiel, Germany	antibiotics	bacteriome & virome
107	NOD2	mouse	feces	male	54	WT	day 14	17	I	54_WT_d14	Kiel, Germany	antibiotics	bacteriome
108	NOD2	mouse	feces	male	55	WT	day 14	17	J	55_WT_d14	Kiel, Germany	antibiotics	bacteriome
109	NOD2	mouse	feces	male	4	KO	day 21	17	A	4_KO_d21	Kiel, Germany	none	bacteriome
110	NOD2	mouse	feces	male	5	KO	day 21	17	A	5_KO_d21	Kiel, Germany	none	bacteriome & virome
111	NOD2	mouse	feces	male	6	KO	day 21	17	A	6_KO_d21	Kiel, Germany	none	bacteriome
112	NOD2	mouse	feces	male	7	KO	day 21	17	A	7_KO_d21	Kiel, Germany	none	bacteriome & virome
113	NOD2	mouse	feces	male	11	KO	day 21	17	B	11_KO_d21	Kiel, Germany	none	bacteriome
114	NOD2	mouse	feces	male	32	KO	day 21	17	C	32_KO_d21	Kiel, Germany	none	bacteriome & virome
115	NOD2	mouse	feces	male	35	KO	day 21	17	D	35_KO_d21	Kiel, Germany	none	bacteriome
116	NOD2	mouse	feces	male	36	KO	day 21	17	D	36_KO_d21	Kiel, Germany	none	bacteriome
117	NOD2	mouse	feces	male	37	KO	day 21	17	D	37_KO_d21	Kiel, Germany	none	bacteriome
118	NOD2	mouse	feces	male	38	KO	day 21	17	D	38_KO_d21	Kiel, Germany	none	bacteriome
119	NOD2	mouse	feces	male	24	WT	day 21	17	F	24_WT_d21	Kiel, Germany	none	bacteriome & virome
120	NOD2	mouse	feces	male	43	WT	day 21	17	G	43_WT_d21	Kiel, Germany	none	bacteriome
121	NOD2	mouse	feces	male	44	WT	day 21	17	G	44_WT_d21	Kiel, Germany	none	bacteriome
122	NOD2	mouse	feces	male	45	WT	day 21	17	G	45_WT_d21	Kiel, Germany	none	bacteriome & virome
123	NOD2	mouse	feces	male	46	WT	day 21	17	H	46_WT_d21	Kiel, Germany	none	bacteriome
124	NOD2	mouse	feces	male	47	WT	day 21	17	H	47_WT_d21	Kiel, Germany	none	bacteriome
125	NOD2	mouse	feces	male	51	WT	day 21	17	I	51_WT_d21	Kiel, Germany	none	bacteriome
126	NOD2	mouse	feces	male	52	WT	day 21	17	I	52_WT_d21	Kiel, Germany	none	bacteriome
127	NOD2	mouse	feces	male	53	WT	day 21	17	I	53_WT_d21	Kiel, Germany	none	bacteriome & virome
128	NOD2	mouse	feces	male	54	WT	day 21	17	I	54_WT_d21	Kiel, Germany	none	bacteriome
129	NOD2	mouse	feces	male	55	WT	day 21	17	J	55_WT_d21	Kiel, Germany	none	bacteriome
130	NOD2	mouse	feces	male	4	KO	day 29	17	A	4_KO_d28	Kiel, Germany	none	bacteriome
131	NOD2	mouse	feces	male	5	KO	day 29	17	A	5_KO_d28	Kiel, Germany	none	bacteriome
132	NOD2	mouse	feces	male	6	KO	day 29	17	A	6_KO_d28	Kiel, Germany	none	bacteriome
133	NOD2	mouse	feces	male	7	KO	day 29	17	A	7_KO_d28	Kiel, Germany	none	bacteriome
134	NOD2	mouse	feces	male	11	KO	day 29	17	B	11_KO_d28	Kiel, Germany	none	bacteriome
135	NOD2	mouse	feces	male	32	KO	day 29	17	C	32_KO_d28	Kiel, Germany	none	bacteriome
136	NOD2	mouse	feces	male	35	KO	day 29	17	D	35_KO_d28	Kiel, Germany	none	bacteriome
137	NOD2	mouse	feces	male	36	KO	day 29	17	D	36_KO_d28	Kiel, Germany	none	bacteriome
138	NOD2	mouse	feces	male	37	KO	day 29	17	D	37_KO_d28	Kiel, Germany	none	bacteriome
139	NOD2	mouse	feces	male	38	KO	day 29	17	D	38_KO_d28	Kiel, Germany	none	bacteriome
140	NOD2	mouse	feces	male	24	WT	day 29	17	F	24_WT_d28	Kiel, Germany	none	bacteriome
141	NOD2	mouse	feces	male	43	WT	day 29	17	G	43_WT_d28	Kiel, Germany	none	bacteriome
142	NOD2	mouse	feces	male	44	WT	day 29	17	G	44_WT_d28	Kiel, Germany	none	bacteriome
143	NOD2	mouse	feces	male	45	WT	day 29	17	G	45_WT_d28	Kiel, Germany	none	bacteriome
144	NOD2	mouse	feces	male	46	WT	day 29	17	H	46_WT_d28	Kiel, Germany	none	bacteriome
145	NOD2	mouse	feces	male	47	WT	day 29	17	H	47_WT_d28	Kiel, Germany	none	bacteriome
146	NOD2	mouse	feces	male	51	WT	day 29	17	I	51_WT_d28	Kiel, Germany	none	bacteriome
147	NOD2	mouse	feces	male	52	WT	day 29	17	I	52_WT_d28	Kiel, Germany	none	bacteriome
148	NOD2	mouse	feces	male	53	WT	day 29	17	I	53_WT_d28	Kiel, Germany	none	bacteriome
149	NOD2	mouse	feces	male	54	WT	day 29	17	I	54_WT_d28	Kiel, Germany	none	bacteriome
150	NOD2	mouse	feces	male	55	WT	day 29	17	J	55_WT_d28	Kiel, Germany	none	bacteriome
151	NOD2	mouse	feces	male	4	KO	day 49	17	A	4_KO_d49	Kiel, Germany	none	bacteriome
152	NOD2	mouse	feces	male	5	KO	day 49	17	A	5_KO_d49	Kiel, Germany	none	bacteriome
153	NOD2	mouse	feces	male	6	KO	day 49	17	A	6_KO_d49	Kiel, Germany	none	bacteriome
154	NOD2	mouse	feces	male	7	KO	day 49	17	A	7_KO_d49	Kiel, Germany	none	bacteriome
155	NOD2	mouse	feces	male	11	KO	day 49	17	B	11_KO_d49	Kiel, Germany	none	bacteriome
156	NOD2	mouse	feces	male	32	KO	day 49	17	C	32_KO_d49	Kiel, Germany	none	bacteriome
157	NOD2	mouse	feces	male	35	KO	day 49	17	D	35_KO_d49	Kiel, Germany	none	bacteriome
158	NOD2	mouse	feces	male	36	KO	day 49	17	D	36_KO_d49	Kiel, Germany	none	bacteriome
159	NOD2	mouse	feces	male	37	KO	day 49	17	D	37_KO_d49	Kiel, Germany	none	bacteriome
160	NOD2	mouse	feces	male	38	KO	day 49	17	D	38_KO_d49	Kiel, Germany	none	bacteriome
161	NOD2	mouse	feces	male	24	WT	day 49	17	F	24_WT_d49	Kiel, Germany	none	bacteriome
162	NOD2	mouse	feces	male	43	WT	day 49	17	G	43_WT_d49	Kiel, Germany	none	bacteriome
163	NOD2	mouse	feces	male	44	WT	day 49	17	G	44_WT_d49	Kiel, Germany	none	bacteriome
164	NOD2	mouse	feces	male	45	WT	day 49	17	G	45_WT_d49	Kiel, Germany	none	bacteriome
165	NOD2	mouse	feces	male	46	WT	day 49	17	H	46_WT_d49	Kiel, Germany	none	bacteriome
166	NOD2	mouse	feces	male	47	WT	day 49	17	H	47_WT_d49	Kiel, Germany	none	bacteriome
167	NOD2	mouse	feces	male	51	WT	day 49	17	I	51_WT_d49	Kiel, Germany	none	bacteriome
168	NOD2	mouse	feces	male	52	WT	day 49	17	I	52_WT_d49	Kiel, Germany	none	bacteriome
169	NOD2	mouse	feces	male	53	WT	day 49	17	I	53_WT_d49	Kiel, Germany	none	bacteriome
170	NOD2	mouse	feces	male	54	WT	day 49	17	I	54_WT_d49	Kiel, Germany	none	bacteriome
171	NOD2	mouse	feces	male	55	WT	day 49	17	J	55_WT_d49	Kiel, Germany	none	bacteriome
172	NOD2	mouse	feces	male	4	KO	day 71	17	A	4_KO_d71	Kiel, Germany	none	bacteriome
173	NOD2	mouse	feces	male	5	KO	day 71	17	A	5_KO_d71	Kiel, Germany	none	bacteriome & virome
174	NOD2	mouse	feces	male	6	KO	day 71	17	A	6_KO_d71	Kiel, Germany	none	bacteriome
175	NOD2	mouse	feces	male	7	KO	day 71	17	A	7_KO_d71	Kiel, Germany	none	bacteriome & virome
176	NOD2	mouse	feces	male	11	KO	day 71	17	B	11_KO_d71	Kiel, Germany	none	bacteriome
177	NOD2	mouse	feces	male	32	KO	day 71	17	C	32_KO_d71	Kiel, Germany	none	bacteriome & virome
178	NOD2	mouse	feces	male	35	KO	day 71	17	D	35_KO_d71	Kiel, Germany	none	bacteriome
179	NOD2	mouse	feces	male	36	KO	day 71	17	D	36_KO_d71	Kiel, Germany	none	bacteriome
180	NOD2	mouse	feces	male	37	KO	day 71	17	D	37_KO_d71	Kiel, Germany	none	bacteriome
181	NOD2	mouse	feces	male	38	KO	day 71	17	D	38_KO_d71	Kiel, Germany	none	bacteriome
182	NOD2	mouse	feces	male	24	WT	day 71	17	F	24_WT_d71	Kiel, Germany	none	bacteriome & virome
183	NOD2	mouse	feces	male	43	WT	day 71	17	G	43_WT_d71	Kiel, Germany	none	bacteriome
184	NOD2	mouse	feces	male	44	WT	day 71	17	G	44_WT_d71	Kiel, Germany	none	bacteriome
185	NOD2	mouse	feces	male	45	WT	day 71	17	G	45_WT_d71	Kiel, Germany	none	bacteriome & virome
186	NOD2	mouse	feces	male	46	WT	day 71	17	H	46_WT_d71	Kiel, Germany	none	bacteriome
187	NOD2	mouse	feces	male	47	WT	day 71	17	H	47_WT_d71	Kiel, Germany	none	bacteriome
188	NOD2	mouse	feces	male	51	WT	day 71	17	I	51_WT_d71	Kiel, Germany	none	bacteriome
189	NOD2	mouse	feces	male	52	WT	day 71	17	I	52_WT_d71	Kiel, Germany	none	bacteriome
190	NOD2	mouse	feces	male	53	WT	day 71	17	I	53_WT_d71	Kiel, Germany	none	bacteriome & virome
191	NOD2	mouse	feces	male	54	WT	day 71	17	I	54_WT_d71	Kiel, Germany	none	bacteriome
192	NOD2	mouse	feces	male	55	WT	day 71	17	J	55_WT_d71	Kiel, Germany	none	bacteriome
193	NOD2	mouse	feces	male	4	KO	day 86	17	A	4_KO_d86	Kiel, Germany	none	bacteriome
194	NOD2	mouse	feces	male	5	KO	day 86	17	A	5_KO_d86	Kiel, Germany	none	bacteriome & virome
195	NOD2	mouse	feces	male	6	KO	day 86	17	A	6_KO_d86	Kiel, Germany	none	bacteriome
196	NOD2	mouse	feces	male	7	KO	day 86	17	A	7_KO_d86	Kiel, Germany	none	bacteriome & virome
197	NOD2	mouse	feces	male	11	KO	day 86	17	B	11_KO_d86	Kiel, Germany	none	bacteriome
198	NOD2	mouse	feces	male	32	KO	day 86	17	C	32_KO_d86	Kiel, Germany	none	bacteriome & virome
199	NOD2	mouse	feces	male	35	KO	day 86	17	D	35_KO_d86	Kiel, Germany	none	bacteriome
200	NOD2	mouse	feces	male	36	KO	day 86	17	D	36_KO_d86	Kiel, Germany	none	bacteriome
201	NOD2	mouse	feces	male	37	KO	day 86	17	D	37_KO_d86	Kiel, Germany	none	bacteriome
202	NOD2	mouse	feces	male	38	KO	day 86	17	D	38_KO_d86	Kiel, Germany	none	bacteriome
203	NOD2	mouse	feces	male	24	WT	day 86	17	F	24_WT_d86	Kiel, Germany	none	bacteriome & virome
204	NOD2	mouse	feces	male	43	WT	day 86	17	G	43_WT_d86	Kiel, Germany	none	bacteriome
205	NOD2	mouse	feces	male	44	WT	day 86	17	G	44_WT_d86	Kiel, Germany	none	bacteriome
206	NOD2	mouse	feces	male	45	WT	day 86	17	G	45_WT_d86	Kiel, Germany	none	bacteriome & virome
207	NOD2	mouse	feces	male	46	WT	day 86	17	H	46_WT_d86	Kiel, Germany	none	bacteriome
208	NOD2	mouse	feces	male	47	WT	day 86	17	H	47_WT_d86	Kiel, Germany	none	bacteriome
209	NOD2	mouse	feces	male	51	WT	day 86	17	I	51_WT_d86	Kiel, Germany	none	bacteriome
210	NOD2	mouse	feces	male	52	WT	day 86	17	I	52_WT_d86	Kiel, Germany	none	bacteriome
211	NOD2	mouse	feces	male	53	WT	day 86	17	I	53_WT_d86	Kiel, Germany	none	bacteriome & virome
212	NOD2	mouse	feces	male	54	WT	day 86	17	I	54_WT_d86	Kiel, Germany	none	bacteriome
213	NOD2	mouse	feces	male	55	WT	day 86	17	J	55_WT_d86	Kiel, Germany	none	bacteriome

## Sheet: Table S2
Table S2. ANOSIM pairwise comparison of viral communities between time points (Day 0 = pre-treatment, Day 14 = during treatment, Days 21-86 = post-treatment).
Groups	R	P-value	Possible Permutations	Actual Permutations	Number >= Observed
0, 14	0.889	0.002	462	462	1
0, 21	0.58	0.004	462	462	1
0, 71	0.685	0.002	462	462	1
0, 86	0.581	0.002	462	462	1
14, 21	0.417	0.087	462	462	9
14, 71	0.615	0.002	462	462	1
14, 86	0.589	0.002	462	462	3
21, 71	0.089	0.216	462	462	65
21, 86	0.078	0.297	462	462	137
71, 86	-0.069	0.621	462	462	370

## Sheet: Table S3
Table S3. SIMPER analysis pairwise tests of differences between time points of groups (Day 0 and Day 14). Average dissimilarity = 93.92.
		Group 0	Group 14
Species	Host prediction	Av.Abund	Av.Abund	Av.Diss	Diss/SD	Contrib%	Cum.%
Escherichia phage (contig 14)	Gammaproteobacteria	0	2.46	3.93	1.89	4.18	4.18
Escherichia phage (contig 3817)	Gammaproteobacteria	0	2.4	3.86	1.83	4.11	8.29
Microvirus (contig 935)	Bacteroidetes	2.13	0.09	3.32	1.76	3.53	11.83
Escherichia phage (contig 186)	Gammaproteobacteria	0	1.98	3.15	1.97	3.36	15.18
Escherichia phage (contig 32)	Gammaproteobacteria	0	1.72	2.75	1.94	2.92	18.11
Phage apr34 (contig 52)	Bacteroidetes	1.79	0.11	2.59	2.07	2.76	20.86

## Sheet: Table S4
Table S4. SIMPER analysis pairwise tests of differences between time points of groups (Day 0 and Day 86). Average dissimilarity = 86.64.
	Group 0	Group 86
Species	Av.Abund	Av.Abund	Av.Diss	Diss/SD	Contrib%	Cum.%
Microvirus (contig 935)	2.13	0	3.61	1.73	4.17	4.17
Firmicutes phage (contig 28)	1.03	2.02	3.08	1.13	3.56	7.73
Firmicutes phage (contig 624)	1.02	1.95	3.05	1.11	3.52	11.25
Phage apr34 (contig 52)	1.79	0	2.85	2.04	3.29	14.54
Bacteroidetes phage (contig 5)	1.32	1.75	2.65	1.37	3.06	17.59
Bacteroidetes (contig 2)	1.18	1.64	2.56	1.34	2.95	20.54

## Sheet: Table S5
Table S5. Proportion of variance in bacterial communities explained by the 29 most important viral OTUs as predictor variables in DistLM tests. Predictor variables were identified using adjusted R2 selection criteria and forward selection.
		Marginal Tests				Sequential Tests
Variable		SS(trace)	Pseudo-F	P	Prop.	R2	SS(trace)		Pseudo-F		P	Prop.		Cumul.
Escherichia phage (contig 14)		25419	9.5639	0.001	0.2546	0.2546	27008		11.854		0.001	0.29744		0.29744
Phage apr34 (contig 52)		7889.7	2.4026	0.014	0.079025	0.32234	6763.1		2.699		0.003	0.067741		0.32234
Microvirus (contig 1224)		5608.1	1.6664	0.049	0.056172	0.37717	5473.5		2.2886		0.006	0.054824		0.37717
Firmicutes phage (contig 1271)		4807.6	1.4165	0.064	0.048154	0.42542	4816.9		2.0992		0.011	0.048248		0.42542
Bacteroidetes phage (contig 5)		7722.8	2.3475	0.013	0.077354	0.46132	3584.3		1.5995		0.047	0.035901		0.46132
Microvirus (contig 935)		8083.6	2.4668	0.006	0.080967	0.55711	2922.9		1.3881		0.207	0.029276		0.490596
